# Supplementary material for: Further Validation of Quantum Crystallography Approaches
Source: Molecules. 2021 Jun 18;26(12):3730. doi: 10.3390/molecules26123730 (PMC8233966; doi:10.3390/molecules26123730)
Supplement: Supplementary file 1 [file molecules-26-03730-s001.zip]

Archive with 1 entries (1 files):
- molecules-1237761-supplementary.pdf
